# Supplementary material for: A Scoping Review on Salivary Oxytocin and Vasopressin Measurement in the Dog
Source: Animals (Basel). 2025 Aug 18;15(16):2421. doi: 10.3390/ani15162421 (PMC12383078; doi:10.3390/ani15162421)
Supplement: Supplementary file 1 [file animals-15-02421-s001.zip]

Archive with 1 entries (1 files):
- animals-3700862-supplementary.pdf
